# Supplementary material for: Deep learning for EEG-based Motor Imagery classification: Accuracy-cost trade-off
Source: PLoS One. 2020 Jun 11;15(6):e0234178. doi: 10.1371/journal.pone.0234178 (PMC7289369; doi:10.1371/journal.pone.0234178)
Supplement: S1 Data — (ZIP) [file pone.0234178.s004.zip]

Archive with 8 entries (8 files):
- NSGA_II_CNN_Learning_Optimization.py
- NSGA_II_CNN_Structure_Optimization.py
- NSGA_II_Common_Operators.py
- NSGA_II_Feature_Selection.py
- NSGA_II_NN_Learning_Optimization.py
- NSGA_II_NN_Structure_Optimization.py
- NSGA_II_RNN_Learning_Optimization.py
- NSGA_II_RNN_Structure_Optimization.py
