# Supplementary material for: Deep learning for EEG-based Motor Imagery classification: Accuracy-cost trade-off
Source: PLoS One. 2020 Jun 11;15(6):e0234178. doi: 10.1371/journal.pone.0234178 (PMC7289369; doi:10.1371/journal.pone.0234178)
Supplement: S1 Data — (ZIP) [file pone.0234178.s004.zip › NSGA_II_Common_Operators.py]

# # # # # # # # # # # # # # # # # # # # # # # # # # # # # # #
#	By Javier León Palomares, University of Granada, 2018   #
# # # # # # # # # # # # # # # # # # # # # # # # # # # # # # #

import multiprocessing
import numpy as np
from numpy.random import choice
from sklearn.externals.joblib import Parallel, delayed

# Common operators for every NSGA-II algorithm. These don't need
# any particularization for the problem at hand.

#-------------------- Population evaluation --------------------

# Evaluates every individual of the given population using the
# metrics contained in "objective_funcs".
# "objective_funcs" is a list of tuples (function, [arguments])
# meant to provide optional arguments to the evaluation functions
# if needed (for example, data for model training).
# It can also attempt to decrease computation time by means of
# parallelism ("n_cores"), but if the metrics are too simple
# it can lead to worse performance by overhead.
def EvaluatePopulation(population, objective_funcs, n_cores = 1):

	results = np.empty((population.shape[0],len(objective_funcs)))

	if n_cores > multiprocessing.cpu_count():
		n_cores = -1 # -1 means all cores for joblib.

	with Parallel(n_jobs=n_cores) as parallel:

		for o, (f, args) in enumerate(objective_funcs):

			results[:,o] = parallel(delayed(f)(population[i,:],*args)
							for i in range(population.shape[0]))

	return results

#-------------------- Selection process --------------------

# N-ary tournament. Takes as many random individuals as "n" * "pool_size"
# and outputs "pool_size" winners as individuals selected for crossover.
# If multiobjective optimization with non-dominated sorting:
# 	For each group, we choose the individual with the lowest front number; 
#	if there's a draw, we favor the one with greater crowding distance.
# 	"sort_scores" contains (front, crowding distance) for each individual.
# If regular single objective rank scores:
#	For each group, we choose the individual with the best rank (lowest rank).
#	"sort_scores" contains the fitness rank for each individual.
# Returns an array of individuals.
def TournamentSelection(population, sort_scores, pool_size, n = 2, replace = False):

	selected = np.zeros((pool_size,population.shape[1]))
	for i in range(selected.shape[0]):

		candidates = choice(sort_scores.shape[0],replace=replace,size=n)

		# If non-dominated sort scores -> [front, crowding distance]
		if len(sort_scores.shape) > 1:
			best_front = np.min(sort_scores[candidates,0])
			candidates = candidates[sort_scores[candidates,0] == best_front]
			if candidates.shape[0] == 1:
				best_front_pos = candidates[0]
				selected[i] = population[best_front_pos]
			else: 
				max_distance_pos = candidates[np.argmax(sort_scores[candidates,1])]
				selected[i] = population[max_distance_pos]
		# If regular rank-based chromosome sorting
		else:
			best_rank_pos = candidates[np.argmin(sort_scores[candidates])]
			selected[i] = population[best_rank_pos]

	return selected
